# Supplementary material for: Anticancer activity of biogenerated silver nanoparticles: an integrated proteomic investigation
Source: Oncotarget. 2017 Dec 23;9(11):9685–705. doi: 10.18632/oncotarget.23859 (PMC5839394; doi:10.18632/oncotarget.23859)
Supplement: Supplementary file 2 [file oncotarget-09-9685-s002.xls]

## Sheet: Foglio1
spot ID	Fold	SKBR3 control	SKBR3 metal free-EPS	SKBR3 AgNPs-EPS anaer	SKBR3 AgNPs-EPS aer	Anova
1	1.96642	1.07652	1.01964	1.1472	0.583396	0.00810651
2	1.81169	0.918706	0.82526	0.862461	1.49511	4.3574e-4
3	1.46725	1.03405	1.06922	1.13601	0.774243	0.0210652
4	1.89238	1.03041	1.1004	1.20263	0.635512	9.5257e-6
5	1.43043	1.09794	1.10882	1.13663	0.794611	0.0196716
6	1.52047	1.05956	1.1307	1.14121	0.750565	0.00609175
7	1.6911	0.863739	0.778374	0.78906	1.31631	0.0021577
8	1.44285	1.19006	1.091	1.27314	0.88238	0.0178338
9	1.35132	1.14848	1.27756	1.21225	0.945415	0.0402969
10	1.45835	1.046	1.09178	1.12633	0.772333	1.94466e-4
11	1.73765	1.15669	0.961737	1.20382	0.692784	0.00626347
12	1.37869	1.0391	1.02804	1.04428	0.757441	0.00871728
13	1.61641	1.09854	1.16873	1.20861	0.747713	4.14281e-4
14	1.6017	1.00997	1.01662	1.06313	0.663754	0.00339946
15	1.95899	1.08245	1.175	1.10352	0.599799	1.36923e-5
16	1.43449	1.11654	1.09298	1.12405	0.78359	0.0398112
17	1.35886	1.24287	1.0417	0.990621	1.34611	0.0025454
18	1.49335	1.1607	1.07175	1.04881	0.777245	4.90796e-5
19	1.55405	0.963216	0.782511	0.756412	1.1755	0.0331898
20	1.59646	1.26451	1.15244	1.18278	0.792074	0.0223555
21	1.31633	1.13231	0.986916	1.01135	0.860204	0.00807193
22	1.75324	1.09415	1.13083	1.20318	0.686265	0.00136328
23	1.55171	1.12357	1.17101	1.10528	0.754656	2.29007e-5
24	1.50726	1.07743	1.09941	1.04563	0.729406	0.00283454
25	1.77749	1.22379	1.30858	1.23151	0.736195	0.00451323
26	1.578	0.893373	0.883689	0.913351	1.39447	0.00216724
27	1.58522	1.01742	1.07112	1.08076	0.681771	3.69715e-5
28	1.53958	1.09481	1.12203	1.06118	0.72879	0.00921917
29	1.87574	0.865093	0.787753	0.93987	1.47762	4.04175e-5
30	1.85335	0.77856	0.74171	0.84877	1.37465	0.00228337
31	1.69097	1.08052	1.15196	1.16403	0.688383	2.56543e-4
32	1.39542	0.85655	0.856854	0.955867	1.19525	0.0269187
33	1.32417	1.05848	0.949233	1.01234	1.25695	0.0113466
34	1.8563	1.07451	1.20629	1.18736	0.649835	5.07275e-4
35	1.66968	1.17227	1.15829	1.19727	0.717067	9.68629e-5
36	1.87842	1.12742	1.2355	1.14118	0.657737	4.40145e-5
37	1.82504	1.04852	1.14608	1.19618	0.655429	1.57886e-4
38	1.76541	1.11469	1.18461	1.27953	0.724774	2.99793e-7
39	1.79169	0.957714	0.838055	0.930313	1.50154	6.0497e-4
40	1.36983	0.9669	0.961558	1.03382	0.754704	0.0356695
41	1.51746	0.984105	0.918591	0.970842	0.648522	0.00572829
42	1.89806	1.12826	1.1875	1.35698	0.71493	0.00221964
43	1.69219	1.10234	1.1061	1.16913	0.690898	7.34527e-5
44	1.70675	1.14315	1.22209	1.14889	0.716034	3.1426e-4
45	1.66411	1.12018	1.20107	1.21847	0.732208	5.51577e-7
46	1.70591	0.874367	0.895707	1.08089	1.49159	3.66576e-5
47	1.70797	0.843869	0.906559	1.08708	1.44131	2.5906e-4
48	1.35912	1.10913	1.14969	1.13496	0.845909	0.00398869
49	1.48199	0.905881	0.837446	0.887268	1.24109	8.11756e-5
50	1.52154	0.867365	0.838306	0.967205	1.27551	1.76131e-4
51	1.67563	0.855827	0.870822	0.954628	1.43405	3.69971e-4
52	1.30616	1.00063	0.93985	1.03624	0.793348	0.00763159
53	1.33987	1.09296	1.07857	1.07528	0.815722	3.04792e-4
54	1.54296	1.00087	0.997446	1.00609	0.652056	3.96606e-5
55	1.98991	1.16131	1.19373	1.25289	0.629623	1.28475e-7
56	1.43619	1.07545	1.02109	1.07826	0.750777	6.13373e-5
57	1.60706	1.15004	1.20512	1.20999	0.752919	1.67654e-5
58	1.37145	1.13742	1.08651	1.16675	0.850742	3.22434e-4
59	1.40523	0.790052	0.759973	0.858017	0.610589	0.034199
60	1.50304	1.11283	1.07358	1.02376	0.740384	1.35093e-4
61	1.4987	1.05352	1.11993	1.15365	0.769769	1.4957e-6
62	1.70141	1.36414	1.06346	0.946136	0.801772	0.00349645
63	1.42366	1.15274	1.05314	1.05435	0.809697	1.70684e-4
64	1.49887	1.03269	1.1228	1.18286	0.789164	4.21795e-4
65	1.67485	0.856986	0.835405	0.877783	1.39918	0.00111095
66	2.05387	0.87472	0.77711	0.860158	1.59608	2.99088e-5
67	1.76333	0.922017	0.83824	0.912965	1.47809	5.60457e-5
68	1.4366	0.988729	0.927487	0.97926	1.33243	9.63288e-4
69	1.41536	1.04345	1.09662	1.0684	0.774797	9.00715e-5
70	1.34517	1.10081	1.00858	1.06593	1.35671	0.00139925
71	1.34527	0.913221	0.933114	0.930263	0.693626	0.00587983
72	1.68771	0.777675	0.682775	0.754244	1.15233	6.6433e-4
73	1.71823	0.977822	0.918697	0.880707	1.51325	0.0434573
74	1.50268	1.10729	1.19594	1.12094	0.79587	5.4126e-4
75	1.67814	0.909433	0.89416	0.857722	1.43938	1.08526e-6
76	1.51955	0.991791	0.91588	0.883606	1.34269	9.46299e-5
77	1.30227	1.00452	1.08992	1.03666	0.836939	0.0329166
78	1.45521	1.08759	1.07053	1.08466	0.747378	2.80065e-4
79	1.46322	0.904634	0.807065	0.844633	1.18091	1.13448e-4
80	1.59411	0.833042	0.760612	0.764921	1.2125	2.95049e-5
81	1.31209	0.957174	0.950815	0.998919	0.761317	2.53164e-4
82	1.34556	1.0893	1.19517	1.11223	0.888234	0.00430057
83	1.48298	1.04658	1.10688	1.04585	0.746392	4.70067e-4
84	1.4057	0.882264	0.920844	0.925633	0.658485	0.0497167
85	1.63645	0.840436	0.856671	0.867089	1.37533	1.09159e-4
86	1.685	0.912866	0.808	0.887888	1.36148	4.68443e-5
87	1.65429	0.864956	0.841759	0.808367	1.33728	0.00108734
88	1.36121	1.07774	1.17739	1.17957	0.866559	8.68386e-5
89	1.6052	1.02544	0.929778	0.99141	1.49248	4.32293e-6
90	1.94718	0.819839	0.771055	0.815941	1.50138	1.83766e-4
91	1.77271	1.12499	1.05389	1.17456	0.662576	7.67138e-7
92	1.46555	1.026	0.936943	0.927846	0.700079	0.00114894
93	1.41362	1.06447	1.11175	1.08373	0.786456	0.00242296
94	1.37881	0.993004	1.0688	1.1325	0.821356	0.00540483
95	1.51484	1.25346	1.19666	1.2017	0.82745	0.0212496
96	1.80746	1.0969	1.00273	1.18074	0.653261	2.24468e-7
97	1.7077	1.11683	1.11886	1.07029	0.655187	5.09645e-4
98	1.43567	0.997062	0.963957	0.992171	0.694492	3.60435e-5
99	1.45641	0.799152	0.754842	0.749092	1.09099	4.80688e-4
100	1.38811	0.886954	0.924428	1.00272	0.722366	5.78199e-4
101	1.46347	1.15749	0.986539	1.06794	0.790922	0.00844715
102	1.4192	1.08187	1.14176	1.17985	0.831354	0.00346847
103	1.6758	0.961425	0.874877	0.946423	1.46612	2.65501e-6
104	1.31077	1.04807	1.01135	1.15878	0.884045	0.0256151
105	1.74563	0.955656	0.850041	0.886873	1.48386	1.08895e-6
106	1.34897	1.08161	1.12289	1.22455	0.907765	0.00973944
107	1.53167	0.889468	0.795049	0.835776	1.21775	1.04812e-4
108	1.41204	0.970556	0.964147	0.994696	1.36142	0.0151311
109	1.80306	0.913999	0.818265	0.931118	1.47538	6.17004e-4
110	1.71566	1.04064	0.913229	0.936217	1.56679	8.83555e-6
111	1.54625	0.907116	0.916723	0.935655	1.40263	0.0199173
112	1.84416	0.861569	0.837066	0.914087	1.54368	1.26206e-5
113	1.35523	1.10449	1.09727	1.12015	0.826537	0.00639502
114	1.42588	1.03743	1.09572	1.03417	0.768449	9.8077e-4
115	1.34901	1.09001	1.03972	1.00124	0.808011	0.00748833
116	1.73966	1.00808	0.986587	0.90602	1.57616	3.97787e-5
117	1.44547	0.834923	0.869098	0.928732	1.20686	5.12887e-4
118	1.95296	0.890788	0.920823	0.97924	1.73967	1.48423e-7
119	1.3482	0.978634	0.928008	0.914564	1.23302	6.53772e-4
120	1.39716	1.20484	1.12349	1.06759	0.862346	0.00124764
121	1.76562	1.042	1.00414	1.07835	0.610745	1.73882e-7
122	1.53898	1.0039	1.13797	0.990314	0.73943	6.8576e-4
123	1.30287	0.979019	1.12881	0.966357	0.866403	0.0349624
124	1.63207	0.949255	0.846468	0.967393	1.38149	8.68366e-5
125	1.52147	1.00668	1.1028	1.08491	0.724822	5.4767e-4
126	1.37634	1.00668	1.18286	1.12659	0.859423	0.0115736
127	1.39855	0.985403	0.941098	0.982104	0.704589	4.34219e-5
128	1.68126	1.1804	1.04366	1.11741	0.702093	2.5434e-7
129	1.43634	1.17971	1.08078	1.11296	0.821333	0.00567001
130	1.81476	1.17175	1.07574	1.10244	0.64568	1.40129e-4
131	1.84044	1.31475	1.11953	1.25944	0.714365	1.64833e-4
132	1.6105	1.21918	1.04258	1.11276	0.757019	0.0159323
133	1.49819	1.09692	1.03339	1.10148	0.735209	0.0244177
134	1.37797	0.930788	1.05438	0.998598	1.28259	0.0345546
135	1.44125	1.03505	1.03766	1.04499	1.49176	0.0357172
136	2.46557	0.616196	0.672326	0.779372	1.51927	1.67006e-4
137	1.52034	1.06061	1.09284	1.12271	0.738461	0.0308257
138	2.20063	1.117	1.22893	1.1894	0.558446	1.55204e-4
139	1.32345	1.09066	1.1256	1.11521	0.850506	0.00244674
140	1.68259	0.925257	0.976062	0.989069	1.55683	3.55898e-4
141	1.57665	0.844661	0.921985	0.924815	1.33174	4.1118e-5
142	2.20668	0.798041	0.891922	0.932656	1.76102	7.53343e-7
143	1.82791	0.879452	0.945857	0.978753	1.60756	2.77655e-5
144	1.6125	0.88073	0.96588	1.0132	1.42018	3.79444e-5
145	1.61484	0.919864	0.963258	0.938074	1.48543	3.70197e-6
146	1.45955	1.01892	0.999454	1.11226	0.762058	8.18921e-7
147	1.5663	1.11067	1.19473	1.20131	0.76697	2.14205e-4
148	1.33083	0.894729	1.14154	1.19073	0.932809	0.0490632
149	1.43434	0.896679	0.95046	0.962878	0.671303	0.031084
150	1.60325	1.07746	1.13171	1.19078	0.742732	7.42713e-6
151	1.58415	1.15404	1.09419	1.11833	0.728492	1.17156e-5
152	1.35891	1.00774	1.1647	1.11796	0.857088	0.011794
153	1.65094	1.08971	1.13162	1.13228	0.685839	9.06334e-4
154	1.51847	1.15063	1.16563	1.12593	0.767637	9.65095e-5
155	1.48517	1.1483	1.18798	1.10607	0.799895	6.70529e-4
156	1.67734	1.09859	1.14981	1.07558	0.685498	1.15789e-6
157	1.64141	0.94114	1.01193	0.969284	0.6165	0.00970802
158	1.8344	0.756815	0.805168	0.808287	1.3883	2.38747e-4
159	1.45189	1.04134	0.993636	0.971927	1.41114	0.0122763
160	1.9425	1.21262	1.20606	1.06998	0.624257	0.00174965
161	1.58576	1.34907	1.01447	0.850737	0.930102	0.0252119
162	1.92824	1.03187	0.997467	0.803269	1.5489	0.0187319
163	1.71512	0.927206	0.860978	0.921961	1.47668	7.61698e-7
164	1.58807	0.86971	1.13876	0.987131	0.717075	0.0760049
165	1.74076	0.885268	0.838047	0.802364	1.39672	1.3535e-4
166	1.42865	0.875845	0.913482	0.99342	0.695357	3.23562e-4
167	2.2431	0.704201	0.699471	0.658752	1.47765	0.0239439
168	1.46365	0.903927	0.742483	0.740687	1.08411	0.00879007
169	1.91465	1.1001	1.08186	0.92702	1.77492	0.0122101
170	2.19895	0.813893	0.755928	0.714155	1.57039	4.55114e-6
171	1.7334	0.965197	0.882224	0.807404	1.39956	0.0015674
172	1.69679	0.84645	0.858992	0.868595	1.43625	4.09867e-5
173	1.87518	0.900714	0.876152	0.799428	1.49908	1.12792e-4
174	2.20938	0.690999	0.834774	0.860998	1.52668	6.79809e-7
175	1.47141	1.10788	1.10871	1.19771	0.813989	2.07914e-7
176	1.52838	0.904663	0.899038	0.795164	1.21531	0.0275859
177	1.48442	1.18681	1.20009	1.21148	0.816136	2.07594e-5
178	1.30132	1.01948	0.994237	1.007	0.78342	0.00214864
179	2.0339	0.901765	0.935856	0.930369	1.8341	8.93024e-6
180	1.66243	1.10866	1.16488	0.985404	0.700711	0.03049
181	2.11424	1.09525	1.3201	1.04903	0.624387	0.00447239
182	1.54587	0.943599	1.00184	0.901059	0.648074	0.00716181
183	2.37894	0.892991	0.89871	0.787598	1.87365	2.29675e-6
184	1.77581	1.12847	1.19558	1.04405	0.67326	0.00935921
185	1.4098	0.86272	1.05004	0.874414	0.744815	0.00601401
186	1.58801	0.900664	1.14236	0.926171	0.719368	0.0109368
187	1.39	0.941125	0.932955	0.990018	0.712242	0.0185753
188	1.82295	1.03737	1.18722	1.24141	0.680987	0.00129794
189	1.40129	0.867023	0.855274	0.811286	1.13685	0.0131826
190	1.7986	0.686221	0.774912	0.733915	0.430843	3.00274e-4
191	2.20922	0.943955	1.12786	0.975578	0.510522	1.57533e-5
192	1.38282	0.949366	1.18156	1.10869	0.854458	0.00449066
193	2.10472	0.700515	0.929517	0.773177	1.47439	0.00703239
194	1.64409	1.06523	1.26286	1.12807	0.768123	0.0102501
195	1.46632	1.01304	1.21039	1.06375	0.825461	0.0361622
196	1.63473	1.01271	1.26647	1.04963	0.774727	0.0184237
197	1.64276	0.989613	1.02849	0.820857	1.34847	0.0260216
198	1.4485	0.979756	1.1747	1.06032	0.810978	0.0115303
199	1.86431	0.901418	0.860166	0.714967	1.33292	0.0245877
200	1.74812	0.92572	1.16823	1.61827	0.95487	1.65765e-4
201	1.78411	1.32093	1.47382	1.23962	0.826082	1.83068e-5
202	2.03716	1.30969	1.31538	0.954726	1.94493	0.0399585
203	4.29802	0.694222	0.805551	0.781943	2.98378	1.16793e-4
204	1.37038	1.08635	1.26816	1.1775	0.925407	0.0192044
205	8.83559	0.628695	0.416092	0.519826	3.67641	6.49111e-6
206	1.87617	1.03786	0.899918	0.928813	1.6884	5.66837e-4
207	1.58676	1.14794	1.26186	1.01754	0.795241	0.0324026
208	2.27932	0.70566	0.869573	0.787039	1.60842	0.00773724
209	1.36713	1.18327	1.25217	1.19414	0.915911	0.0129387
210	1.51619	1.10812	1.33137	1.09551	0.878102	0.0384171
211	1.46347	1.19107	1.44528	1.21281	0.987574	0.0483719
212	4.07261	0.626234	0.671755	0.54548	2.22152	1.15093e-5
213	2.50768	0.847198	1.1409	0.760932	1.90817	0.00128144
214	1.73198	1.02592	1.29308	1.13854	0.746591	8.54562e-4
215	2.55744	0.828375	1.08563	0.748943	1.91538	0.00176174
216	1.89625	0.77035	0.935926	0.717114	1.35982	0.00762163
217	1.76547	0.834606	1.02251	0.764207	1.34918	0.0252587
218	2.08828	1.33349	1.57725	1.22619	2.56062	0.0246148
219	2.20084	1.01657	0.982066	0.866246	1.90647	1.21889e-4
220	2.00711	0.942221	1.05547	1.16428	0.580078	5.01297e-5
221	40.2185	0.134236	0.216675	0.252352	5.39877	4.8622e-6
222	1.93257	1.03854	1.32488	1.14744	0.685553	0.00221773
223	1.68004	0.984426	1.1103	0.898798	0.660874	0.00322133
224	1.66857	0.932349	0.938351	0.933087	1.55569	0.00505795
225	1.73077	0.823444	0.871534	0.713216	1.23442	0.0372549
226	1.84697	0.829992	0.882367	0.762195	1.40775	0.0193935
227	1.61989	1.17163	1.20445	1.05353	1.7066	0.00772581
228	1.71781	1.00378	1.10679	1.02706	1.72431	0.0120322
229	2.12716	0.944211	0.991762	1.09193	2.00849	0.00179357
230	1.74041	0.663581	1.14289	0.878279	1.15491	0.0144188
231	1.43174	0.91232	1.30621	1.00301	1.28082	0.0146835
232	1.8245	0.82748	0.922411	0.88791	1.50974	3.9838e-4
233	1.65282	1.06143	1.3103	1.19177	0.792767	0.0369528
234	3.05024	0.88146	0.797302	0.654195	1.99545	3.43391e-5
235	2.16384	1.47435	1.5565	1.12389	0.719325	0.0399584
236	1.39735	0.950995	0.987975	1.07864	0.771916	0.0088816
237	1.54594	1.04924	1.0433	1.03618	0.678708	2.53852e-5
238	1.69977	0.997381	0.916059	0.914719	1.55481	9.74049e-5
239	1.49437	1.10564	1.05039	1.05277	0.739868	1.33808e-4
240	6.13615	0.600809	0.627958	0.916768	3.68665	0.00137971
241	1.60644	0.881598	0.715533	0.843021	1.14946	0.00526299
242	2.02801	0.739294	0.842919	0.844843	1.4993	9.28942e-4
243	1.96314	0.852351	0.860495	0.776267	1.52392	1.13553e-5
244	1.69202	1.19461	1.0657	1.19383	0.706027	4.0716e-6
245	1.33014	1.01675	1.11386	1.06389	0.837398	0.00565067
246	1.47433	1.01706	1.14985	1.09559	0.779911	1.96954e-4
247	1.76364	1.07314	1.27167	1.2021	0.72105	2.76688e-5
248	1.31533	1.07821	1.28164	1.2666	0.974382	0.0741666
249	1.78526	1.06773	0.901768	1.01603	1.60989	2.39493e-4
250	1.64882	1.04891	1.07903	1.13366	0.687557	2.13528e-4
251	1.42532	1.96199	2.02662	1.48845	2.12152	0.0032794
252	1.78616	1.16623	1.1561	0.982294	1.75453	0.0110527
253	1.40971	1.1155	1.20256	1.18355	0.853055	4.12409e-5
