# Supplementary material for: Anticancer activity of biogenerated silver nanoparticles: an integrated proteomic investigation
Source: Oncotarget. 2017 Dec 23;9(11):9685–705. doi: 10.18632/oncotarget.23859 (PMC5839394; doi:10.18632/oncotarget.23859)
Supplement: Supplementary file 3 [file oncotarget-09-9685-s003.xlsx]

## Sheet: tab def
	Table 2 Supplementary
	ID	Abbreviated Protein name	Accession number	Score	Sequence coverage	Theoretical Molecular weight (Da)	Theoretical pI
	3	EF1B	P24534	61	0.24	24633	4.5
	7	ENPL a	P14625	199	0.4	90178	4.73
	12	TERA	P55072	241	0.37	89190.6	5.14
	14	ENPL b	P14625	66	0.17	90178	4.73
	17	ACON a	Q99798	79	0.2	82426	6.85
	18	ACON b	Q99798	69	0.06	82426	6.85
	22	K1C10	P13645	103	0.4	58827.1	5.13
	26	K2C8	P05787	86	0.22	53704.2	5.52
	27	EZRI	P15311	145	0.26	69412.8	5.94
	29	K2C8	P05787	79	0.24	53704.2	5.52
	35	GUAA	P49915	93	0.31	76715.4	6.42
	38	GUAA	P49915	78	0.17	76715.4	6.42
	39	GRP75	P38646	97	0.26	68759	5.44
	40	HSP7C a	P11142	86	0.24	70766.9	5.37
	43	HSP7C b	P11142	89	0.25	70766.9	5.37
	48	FABD	Q8IVS2	59	0.27	40631.7	8.15
	57	STIP1	P31948	66	0.27	62639.3	6.4
	64	G3P2	P04406	115	0.49	35922	8.58
	65	CALR a	P27797	98	0.58	46466.4	4.29
	66	HNRPK a	P61978	80	0.32	50976.25	5.39
	67	CH60 a	P10809	62	0.25	57963	5.24
	68	HNRPK b	P61978	116	0.32	50976.25	5.39
	70	CH60 b	P10809	99	0.35	57963	5.24
	71	KPYM b	P14618	97	36	57805.7	7.95
	72	CALR b	P27797	79	0.31	48200	4.29
	74	KPYM a	P14618	62	20	57805.7	7.95
	75	UGDH	O60701	82	0.4	55024.1	6.73
	75	CATA	P04040	100	0.25	59624	6.95
	76	DLDH	P09622	173	0.28	54177.25	7.95
	79	PDIA1 a	P07237	217	0.52	55294,02	4.69
	81	FKBP4	Q02790	117	0.39	51804.6	5.35
	84	PDIA1 b	P07237	131	0.35	55294,02	4.69
	86	PDIA3 a	P30101	94	0.27	54265	5.61
	87	PDIA3 b	P30101	68	0.29	54265	5.61
	88	TCPB	P78371	93	0.35	57357	6.02
	91	K2C7	P08729	103	0.36	51254.5	5.39
	92	VIME b	P08670	235	0.61	53520.5	5.05
	95	VIME c	P08670	59	0.23	53520.5	5.05
	96	K2C8 a	P05787	173	0.48	53704.2	5.52
	97	VIME a	P08670	147	0.45	53520.5	5.05
	100	TBB4B	P68371	145	0.38	49831	4.79
	103	HNRH1	P31943	60	0.27	49484	5.89
	105	ATPB b	P06576	156	0.44	51769.2	5
	106	ATPB a	P06576	70	0.27	51769.2	5
	111	BUB3	O43684	81	0.28	37154.8	6.36
	115	EF1G	P68104	71	0.35	49987.6	6.27
	116	FUMH	P07954	104	0.31	50081	6.99
	120	EFTU	P49411	92	0.22	45045	6.31
	121	K1C18	P05783	143	0.3	47926.6	5.34
	122	ODPA	P08559	71	0.32	40081,77	6.51
	123	ASSY	P00966	87	0.26	46530.4	8.06
	124	LMNA fr	P02545	179	0.34	73808.1	6.57
	125	ADK	P55263	95	0.3	40414.2	6.25
	126	PGK1	P00558	124	0.41	44483	8.3
	127	ACTB	P60709	130	0.42	41737	5.29
	128	K1C19 c	P08727	223	0.63	44106	5.05
	129	K1C19 d	P08727	262	0.65	44106	5.05
	130	K1C19 e	P08727	316	0.68	44106	5.05
	132	K1C19 b	P08727	261	0.63	44106	5.05
	133	K1C19 a	P08727	296	0.69	44106	5.05
	135	PCBP1	Q15365	68	0.24	37497.8	6.66
	136	AHSA1	O95433	139	0.27	38274.3	5.41
	138	NDUAA	O95299	127	0.22	40750.6	8.67
	142	ACTY	P42025	59	0.16	42293.4	5.98
	144	CAPG	P40121	89	0.2	38498.5	5.82
	148	ALDOA	P04075	73	0.49	39289	8.39
	150	TPM2	P07951	98	0.46	32850.7	4.66
	151	PDIA1 c	P07237	79	0.21	55294,02	4.69
	153	ANXA1	P04083	115	0.49	38583.1	6.64
	156	EF1D	P29692	72	0.35	30990.6	4.9
	159	AK1BA	O60218	76	0.24	35888.4	7.81
	164	IPYR	Q15181	125	0.48	32660	5.54
	171	VDAC 2	P21796	79	0.32	31500	7.5
	172	ESTD	P10768	62	0.23	31331.6	6.58
	175	TPM4 a	P67936	94	0.5	28390.6	4.67
	178	TPM4 b	P67936	140	0.66	28390.6	4.67
	179	PHB	P35232	76	0.31	29672.9	5.57
	180	PSA4	P25789	77	0.24	29483.8	7.58
	181	ANXA1 sf	P04083	89	0.44	38583.1	6.64
	183	HSPB1 b	P04792	85	0.51	28672.7	6.75
	186	HSPB1 d	P04792	71	0.51	28672.7	6.75
	187	PSA5	P28066	65	31	26411	4.74
	188	APOA1 a	P02647	97	0.4	28079	5.27
	189	UCHL1 a	P09936	181	49	24554	5.22
	191	PRDX6	P30041	103	0.45	24903.8	6.02
	192	UCHL1 b	P09936	166	56	24554	5.22
	193	LEG3A	P17931	93	0.49	26021.1	8.6
	194	HSPB1 c	P04792	60	0.4	28672.7	6.75
	195	TPIS a	P60174	67	0.43	30791	5.45
	196	TPIS b	P60174	141	0.61	30791	5.45
	199	DHRS2 a	Q13268	145	0.43	27307	8.9
	201	GDIR1	P52565	86	0.32	23075.9	5.01
	202	DHRS2 b	Q13268	124	0.43	27307	8.9
	203	APOA1 b	P02647	94	0.44	28079	5.27
	204	GDIA1	P31150	86	0.36	50582.7	5
	214	PRDX2 b	P32119	82	0.39	21761	5.67
	215	SODM b	P04179	102	38	22204.1	6.86
	217	SODM a	P04179	62	31	22204.1	6.86
	219	PRDX2 a	P32119	85	0.39	21761	5.67
	222	TTHY	P02766	74	48	13761.4	5.31
	225	SODC	P00441	58	53	15804.5	5.7
	227	THIO b	P10599	124	72	11606.3	4.82
	228	THIO a	P10599	100	66	11606.3	4.82
	229	NTF2	P61970	74	53	14478.5	5.1
	232	SUMO	Q6EEV6	60	0.35	10422.8	6.57
	233	S100A6	P06703	68	40	10179.7	5.32
	234	UBB a	P0CG47	62	21	8564.84	6.56
	235	UBB b	P0CG47	125	72	8564.84	6.56
	239	K1C19	P08727	311	0.69	44106	5.05
	242	ALDR	P15121	153	0.38	35722.2	6.55
	243	HSPB1 a	P04792	94	0.52	28672.7	6.75
	244	K2C8 b	P05787	253	0.52	53704.2	5.52
	245	MBD4	O95243	68	0.17	66050.9	9.01
	247	ENOA b	P06733	150	0.45	47037.8	6.99
	249	GRP78	P11021	97	0.28	70479	5.01
	250	HSP74	P34932	59	0.26	94330.9	5.1
	251	ROA1	P09651	100	0.38	38746.7	9.17
	253	ENOA a	P06733	167	0.44	47037.8	6.99
